# Supplementary material for: Autism and family involvement in the right to education in the EU: policy mapping in the Netherlands, Belgium and Germany
Source: Mol Autism. 2019 Dec 9;10:43. doi: 10.1186/s13229-019-0297-x (PMC6902602; doi:10.1186/s13229-019-0297-x)
Supplement: Supplementary file 3 — Additional file 3. An overview of the specific policies and impacts of the countries under study. Description: This overview provides a comprehensive version of the results section. [file 13229_2019_297_MOESM3_ESM.xlsx]

## Sheet: Sheet1
	Year	Policy Name	Brief Description of Implications
United Nations	1948	Universal Declaration of Human Rights	Lays down the right to education for every child in the United Nations, including children with SEN.
	1959	Declaration on the Rights of the Child	Establishes the right for children to receive appropriate treatment that corresponds to their condition.
	1971	Declaration on the Rights of Mentally Retarded Persons	Defines the right for people with developmental, intellectual, and learning conditions to receive appropriate education to maximise their potential.
	1975	Declaration on the Rights of Disabled Persons	Expands the scope of the 1975 Declaration to include all children with disabilities.
	1989	Convention on the Rights of the Child	Expands the role of parents in the development of a child with SEN.
	1994	Salamanca Statement	Reemphasizes the fundamental right to education for all children, as well as acknowledges that a wide diversity in special education needs exist and that they should be addressed properly.
European Union	1952	European Convention on Human Rights	A binding version of the Universal Declaration of Human Rights that applies to all European States. Adopted by the Council of Europe.
	1992	Charter for Persons with Autism	Emphasises the right to accessible and appropriate education for children with autism. Adopted formally by the European Parliament in 1996.
	1997	Treaty of Amsterdam	Reiterates that discrimination of any kind on the basis of disability is prohibited.
	2000	Charter of Fundamental Rights of the European Union	Pooles all previously stated rights and freedoms into a single document that unifies values across the EU.
	2009	Treaty on the Functioning of the European Union	Delegates the competence of education completely to the EU Member States.
	2010	European Disability Strategy 2010-2020	Aims to empower people with disabilites, acknowledges that children with SEN are often not included in mainstream education, calls for inclusion.
	2015	Written Declaration on Autism	Calls for an autism-specific EU strategy with the main focus to better understand autism.
	2018	General Data Protection Regulation	Consent is required to access health data, which can complicate the communication between the many parties involved in addressing health and SEN of a child with autism.
Netherlands	1917	Dutch Constitution	Any person can start a school, organise teachings, and determine the ideological, educational, and religious principles on which the teaching is based.
	1982	Special Education Interim Act	Special education is split from primary education and special education needs are first recognised in the Dutch education system.
	1998	Amendments to Secondary Education Act	Secondary education now also covers special education. As a result, all children aged 4 to 18 are covered by the Dutch education system.
	2012	Appropriate Education Act	Inclusive education is introduced, children with mild special education needs are able to attend mainstream education with additional assistance.
Germany	1946 - 1992	Constitutions of individual Länder	Each consitution either states or refers to the right to education for children in that specific region.
	1949	The Basic Law	The responsibility of managing education is put predominantly with the Länder. Lays down the foundation on which a system for special education can be built.
	1972	Recommendations on the Organisation of Special Schools	Harmonises the development and organisation of special education across the Länder
	1990	Unification Treaty	Laws that previously only applied to the Federal Republic of Germany now also apply to the German Democratic Republic, unifying Germany back to a single state.
	1990	Book Eight of the Social Code	Implements youth services to assist parents in the development of the child and to support the child in his or her development and education. Also establishes a range of support services that can be utilised to provide assistance to children with SEN.
	1994	Recommendations on Special Needs Education in the Schools of the Federal Republic of Germany	Formulates developments to dismantle barriers to education for children with SEN. Promotes equal participation of children with disabilities in mainstream and special education.
	1998 - 2005	Education Acts of the individal Länder	Each Act acknowledges the existence of SEN. Implementation of SEN support can differ per region, varying from inclusion in mainstream schools to a split between mainstream and special education.
	2000	Recommendations on the Education of Autistic Children	Addresses the diagnostic criteria to be used for autism in schools, goals for the education system in general, and the key points for institutions at every educational level separately.
	2001	Book Nine of the Social Code	Reemphasizes the importance of early medical screening in addressing disabilities as good as possible.
	2003	Book Twelve of the Social Code	When addressing special needs at home, the special circumstances in the family of the beneficiaries have to be taken into account in the case of social assistance benefits.
	2008	Amendments to the Recommendations on Special Needs Education in the Schools of the Federal Republic of Germany	Translates the values of the Convention on Rights op Persons with Disabilities to the Länder.
	2011	Decision on Inclusive Education of Children and Young People with Disabilities in schools	Introduces inclusion in the education system of Germany and develops standards in special education services.
Belgium	1831	Belgian Constitution	Establishes the right to education for children.
	1958	School Pact	Creates a division between state-led schools and schools led by non-governmental organisations.
	1959	School Act	Lays down the foundation of primary and secondary education in all of Belgium.
	1970	Act on Special and Inclusive Education	Lays down the conditions under which children would be eligible to attend special schools, as well as the organisation of various levels of education.
	1988	Constitutional Amendments	Education is delegated to the federal states of Flanders, Wallonia, the German-Speaking Community, and the Brussels-Capital Region. The Brussels-Capital Region adopts policies from Flanders or Wallonia based on the core language of the school.
Flanders	1997	Decree on Primary Education	Mainstream education effectively becomes responsible for the education of all children between ages 6 and 12. Children only join special education when the mainstream schools cannot guarantee the development of the child.
	2008	Decree on Equality	Translates the values of the Convention on Rights op Persons with Disabilities to Flanders
	2010	Codex on Secondary Education	Additional support is required to be made available for children with SEN in secondary education.
	2014	Decree for Scholars with Special Education Needs	Primary and secondary education are changed incrementally to now facilitate the inclusion of children with SEN.
	2017	Strategic Plan for Autistic People	Aims to create and increase opportunities of participation for people with autism.
Wallonia	2004	Decree on Primary Education	Implements and regulates special primary and secondary education for children with SEN.
	2008	Decree on Combatting Certain Forms of Discrimination	Translates the values of the Convention on Rights op Persons with Disabilities to Wallonia.
	2014	Decree on the Inclusion of People with Disability	Explains responsibilities of support services towards children with disabilities in educational and extracurricular settings.
	2016	Decree on Inclusive Education for Social Promotion	Provides measures that aim to include more children with SEN in mainstream education.
German-speaking Community	1990	Decree on the Instalment of a Department of the German-Speaking Community for Persons with Disabilities	Establishes a social service for people with disabilities, which offers offer early support for children with disabilities and their families, along with supporting the uptake in social systems, like the education system.
	1998	Decree on the Responsibilities of Staff in Mainstream and Special Education	Explains that special needs support may need to be provided through a collaboration of multiple institutions in order to achieve the necessary quality to aid the child.
	2009	Decree on the Establishment of a Center for Education of Children with Special Needs in order to Improve Education for Children with Special Needs	Establishes the Center for Education for Children with Special Needs, which is responsible for the provision of support to children with SEN in primary and secondary education, as well as to provide assistance to mainstream schools in order to improve the quality and inclusivity of education for children with SEN. It also provides a clear definition of children with SEN.
	2012	Decree on Combatting Certain Types of Discrimination	Translates the values of the Convention on Rights op Persons with Disabilities to the German-speaking Community.
	2016	Decree on the Instalment of a Department of the German-Speaking Community for Self-Determined Life	Replaces the department established in 1990. This new iteration has a vastly increased scope. It focuses on public awareness, research, and providing guidance and support for children with SEN.
